# Supplementary material for: Does MARPE therapy have effects on intracranial pressure? a clinical study
Source: BMC Oral Health. 2022 Oct 19;22:450. doi: 10.1186/s12903-022-02482-x (PMC9583475; doi:10.1186/s12903-022-02482-x)
Supplement: Supplementary file 1 — Supplementary Material 1 [file 12903_2022_2482_MOESM1_ESM.xlsx]

## Sheet: Sayfa1
NUMBER	GENDER	AGE (month)	WEIGHT (kg)	LENGHT (cm)	BMI	PULSE/MINUTE T0	PULSE/MINUTE T1	PULSE/MINUTE T2	PULSE/MINUTE T3	PULSE/MINUTE T4	PULSE/MINUTE T5	SPO2(%)T0	SPO2(%)T1	SPO2(%)T2	SPO2(%)T3	SPO2(%)T4	SPO2(%)T5	MAP(mmHg)T0	MAP(mmHg)T1	MAP(mmHg)T2	MAP(mmHg)T3	MAP(mmHg)T4	MAP(mmHg)T5	ONSD(mm)T0	ONSD(mm)T1	ONSD(mm)T2	ONSD(mm)T3	ONSD(mm)T4	ONSD(mm)T5	ONSD t0-t1 CHANGE	ONSD t3-t4 CHANGE	PAİN.(T0-T1)	PAİN-(T3-T4)
1	M	220	56	170	19.38	134	131	122	130	120	121	98	98	98	99	97	98	86.6	86.6	90	92	96.6	90.3	6.3	6.84	6.17	6.55	6.63	6.14	-0.54	-0.08	1	0
2	M	239	65	180	20.06	93	104	89	107	99	95	98	99	98	98	99	98	97.3	93.3	95	83.3	90	90	7.23	8.51	7.77	6.98	6.87	6.89	-1.28	0.11	0	0
3	F	204	55	170	19.03	87	77	80	80	77	75	97	98	98	98	98	98	93.3	76.6	80	70	63.3	70	6.56	5.75	6.15	5.54	5.36	5.66	0.81	0.18	2	0
4	M	233	78	182	23.55	111	94	98	89	89	88	98	98	97	98	97	96	96.6	86.6	86.6	100.6	99.3	92	5.76	6.09	5.7	6.64	6.85	5.82	-0.33	-0.21	1	0
5	F	190	40	152	17.31	86	86	89	72	80	87	99	98	99	91	99	98	80	80	70	76.6	76.6	80	5.89	5.57	6.54	4.65	5.02	4.95	0.32	-0.37	2	0
6	F	194	47	159	18.59	94	100	90	86	80	85	97	99	90	99	99	96	83.3	81.6	90	71.6	70	70	5.34	5.43	5.16	5.75	5.7	5.82	-0.09	0.05	1	0
7	F	200	77	163	28.98	80	76	83	83	80	78	98	99	99	98	98	99	93.3	98.3	98.3	70	66.6	60	5.23	5.3	5.58	5.49	5.48	5.65	-0.07	0.01	1	1
8	M	182	70	172	23.66	69	68	91	90	71	87	99	98	97	96	97	97	86.6	110	83.3	76.6	76.6	83.3	6.06	6.03	5.84	5.6	5.99	6.32	0.03	-0.39	0	0
9	F	189	63	173	20.81	142	115	115	102	115	106	99	98	97	99	99	97	100	70	70	91	103.3	96.3	6.4	6.36	6.22	6.18	6.7	6.95	0.04	-0.52	1	0
10	F	175	47	156	19.31	110	110	100	106	106	90	98	97	99	97	97	98	88.3	100	96.6	90	86.6	83.3	5.83	5.78	5.92	5.6	5.72	5.72	0.05	-0.12	2	1
11	M	178	77	178	24.3	86	59	65	60	80	70	99	99	99	99	99	98	100	193	93.3	83.3	76.6	83.3	6.55	6.9	6.75	6.5	6.77	6.66	-0.35	-0.27	0	0
12	F	208	59	170	20.42	115	122	128	100	90	100	98	99	99	99	97	98	98.3	105	103.3	81.6	70	83.3	5.16	5.23	5.25	5.2	5.4	5.29	-0.07	-0.2	0	0
13	M	195	51	172	17.24	76	68	76	70	73	68	99	98	99	98	99	98	103.3	123.3	110	70	73.3	70	5.23	5.59	5.52	5.6	5.5	5.37	-0.36	0.1	3	0
14	M	241	75	178	23.67	91	83	81	98	94	90	97	97	97	97	96	96	73.3	90	83.3	124.3	100.6	93.3	5.42	5.8	6.09	5.63	6.05	6.02	-0.38	-0.42	1	0
15	F	171	39	153	16.66	110	115	118	110	104	104	98	98	98	98	98	99	86.6	110	83.3	70	66.6	65	5.04	5.58	5.52	5.49	5.65	5.65	-0.54	-0.16	1	0
